# Supplementary material for: Phosphoramidate Derivatives of Betulin, New Molecules with Promising Biological Activity: Synthesis and Characterization
Source: Molecules. 2026 Mar 11;31(6):935. doi: 10.3390/molecules31060935 (PMC13028633; doi:10.3390/molecules31060935)
Supplement: Supplementary file 1 [file molecules-31-00935-s001.zip]

Archive with 1 entries (1 files):
- molecules-4160385-supplementary.pdf
